# Supplementary material for: Dental pulp stem cells ameliorate D-galactose-induced cardiac ageing in rats
Source: PeerJ. 2024 May 21;12:e17299. doi: 10.7717/peerj.17299 (PMC11127642; doi:10.7717/peerj.17299)
Supplement: Supplemental Information 4 [file peerj-12-17299-s004.zip]

Archive with 40 entries (36 files):
- Raw data_Cardiac function/
- __MACOSX/._Raw data_Cardiac function
- Raw data_Cardiac function/Control group/
- __MACOSX/Raw data_Cardiac function/._Control group
- Raw data_Cardiac function/.DS_Store
- __MACOSX/Raw data_Cardiac function/._.DS_Store
- Raw data_Cardiac function/D-galactose+DPSCs/
- __MACOSX/Raw data_Cardiac function/._D-galactose+DPSCs
- Raw data_Cardiac function/D-galactose group/
- __MACOSX/Raw data_Cardiac function/._D-galactose group
- Raw data_Cardiac function/Control group/.DS_Store
- __MACOSX/Raw data_Cardiac function/Control group/._.DS_Store
- Raw data_Cardiac function/Control group/Control 2.jpg
- __MACOSX/Raw data_Cardiac function/Control group/._Control 2.jpg
- Raw data_Cardiac function/Control group/Control 1.png
- __MACOSX/Raw data_Cardiac function/Control group/._Control 1.png
- Raw data_Cardiac function/D-galactose+DPSCs/.DS_Store
- __MACOSX/Raw data_Cardiac function/D-galactose+DPSCs/._.DS_Store
- Raw data_Cardiac function/D-galactose+DPSCs/D-galactose+DPSCs 1.png
- __MACOSX/Raw data_Cardiac function/D-galactose+DPSCs/._D-galactose+DPSCs 1.png
- Raw data_Cardiac function/D-galactose+DPSCs/D-galactose+DPSCs 3.jpg
- __MACOSX/Raw data_Cardiac function/D-galactose+DPSCs/._D-galactose+DPSCs 3.jpg
- Raw data_Cardiac function/D-galactose+DPSCs/D-galactose+DPSCs 2.jpg
- __MACOSX/Raw data_Cardiac function/D-galactose+DPSCs/._D-galactose+DPSCs 2.jpg
- Raw data_Cardiac function/D-galactose+DPSCs/D-galactose+DPSCs 5.jpg
- __MACOSX/Raw data_Cardiac function/D-galactose+DPSCs/._D-galactose+DPSCs 5.jpg
- Raw data_Cardiac function/D-galactose+DPSCs/D-galactose+DPSCs 4.jpg
- __MACOSX/Raw data_Cardiac function/D-galactose+DPSCs/._D-galactose+DPSCs 4.jpg
- Raw data_Cardiac function/D-galactose group/.DS_Store
- __MACOSX/Raw data_Cardiac function/D-galactose group/._.DS_Store
- Raw data_Cardiac function/D-galactose group/D-galactose 4.jpg
- __MACOSX/Raw data_Cardiac function/D-galactose group/._D-galactose 4.jpg
- Raw data_Cardiac function/D-galactose group/D-galactose 5.jpg
- __MACOSX/Raw data_Cardiac function/D-galactose group/._D-galactose 5.jpg
- Raw data_Cardiac function/D-galactose group/D-galactose 2.jpg
- __MACOSX/Raw data_Cardiac function/D-galactose group/._D-galactose 2.jpg
- Raw data_Cardiac function/D-galactose group/D-galactose 3.jpg
- __MACOSX/Raw data_Cardiac function/D-galactose group/._D-galactose 3.jpg
- Raw data_Cardiac function/D-galactose group/D-galactose 1.png
- __MACOSX/Raw data_Cardiac function/D-galactose group/._D-galactose 1.png
