# Supplementary material for: Dental pulp stem cells ameliorate D-galactose-induced cardiac ageing in rats
Source: PeerJ. 2024 May 21;12:e17299. doi: 10.7717/peerj.17299 (PMC11127642; doi:10.7717/peerj.17299)
Supplement: Supplemental Information 5 [file peerj-12-17299-s005.zip]

Archive with 36 entries (32 files):
- Raw Data_Histology/
- __MACOSX/._Raw Data_Histology
- Raw Data_Histology/Control group/
- __MACOSX/Raw Data_Histology/._Control group
- Raw Data_Histology/.DS_Store
- __MACOSX/Raw Data_Histology/._.DS_Store
- Raw Data_Histology/D galactose+DPSCs group/
- __MACOSX/Raw Data_Histology/._D galactose+DPSCs group
- Raw Data_Histology/D galactose group/
- __MACOSX/Raw Data_Histology/._D galactose group
- Raw Data_Histology/Control group/Control-4.jpg
- __MACOSX/Raw Data_Histology/Control group/._Control-4.jpg
- Raw Data_Histology/Control group/Control-3.jpg
- __MACOSX/Raw Data_Histology/Control group/._Control-3.jpg
- Raw Data_Histology/Control group/Control-2.jpg
- Raw Data_Histology/Control group/control-1.jpg
- __MACOSX/Raw Data_Histology/Control group/._control-1.jpg
- Raw Data_Histology/D galactose+DPSCs group/.DS_Store
- __MACOSX/Raw Data_Histology/D galactose+DPSCs group/._.DS_Store
- Raw Data_Histology/D galactose+DPSCs group/D-gal-MSC-2.jpg
- __MACOSX/Raw Data_Histology/D galactose+DPSCs group/._D-gal-MSC-2.jpg
- Raw Data_Histology/D galactose+DPSCs group/D-gal-MSC-1.jpg
- __MACOSX/Raw Data_Histology/D galactose+DPSCs group/._D-gal-MSC-1.jpg
- Raw Data_Histology/D galactose+DPSCs group/D-gal-MSCs-4.jpg
- __MACOSX/Raw Data_Histology/D galactose+DPSCs group/._D-gal-MSCs-4.jpg
- Raw Data_Histology/D galactose+DPSCs group/D-gal-MSCs-3.jpg
- __MACOSX/Raw Data_Histology/D galactose+DPSCs group/._D-gal-MSCs-3.jpg
- Raw Data_Histology/D galactose group/.DS_Store
- __MACOSX/Raw Data_Histology/D galactose group/._.DS_Store
- Raw Data_Histology/D galactose group/D-gal-3.jpg
- __MACOSX/Raw Data_Histology/D galactose group/._D-gal-3.jpg
- Raw Data_Histology/D galactose group/D-gal-2.jpg
- __MACOSX/Raw Data_Histology/D galactose group/._D-gal-2.jpg
- Raw Data_Histology/D galactose group/D-gal-1.jpg
- __MACOSX/Raw Data_Histology/D galactose group/._D-gal-1.jpg
- Raw Data_Histology/D galactose group/D-gal-4.jpg
