# Supplementary material for: Dental pulp stem cells ameliorate D-galactose-induced cardiac ageing in rats
Source: PeerJ. 2024 May 21;12:e17299. doi: 10.7717/peerj.17299 (PMC11127642; doi:10.7717/peerj.17299)
Supplement: Supplemental Information 6 [file peerj-12-17299-s006.zip]

Archive with 40 entries (36 files):
- Raw data_Masson's  /
- __MACOSX/._Raw data_Masson's  
- Raw data_Masson's  /.DS_Store
- __MACOSX/Raw data_Masson's  /._.DS_Store
- Raw data_Masson's  /D gal/
- __MACOSX/Raw data_Masson's  /._D gal
- Raw data_Masson's  /DPScs/
- __MACOSX/Raw data_Masson's  /._DPScs
- Raw data_Masson's  /Control/
- __MACOSX/Raw data_Masson's  /._Control
- Raw data_Masson's  /D gal/.DS_Store
- __MACOSX/Raw data_Masson's  /D gal/._.DS_Store
- Raw data_Masson's  /D gal/D-gal 4.jpg
- __MACOSX/Raw data_Masson's  /D gal/._D-gal 4.jpg
- Raw data_Masson's  /D gal/D-gal 2.jpg
- __MACOSX/Raw data_Masson's  /D gal/._D-gal 2.jpg
- Raw data_Masson's  /D gal/D-gal 3.jpg
- __MACOSX/Raw data_Masson's  /D gal/._D-gal 3.jpg
- Raw data_Masson's  /D gal/D-gal 1.jpg
- __MACOSX/Raw data_Masson's  /D gal/._D-gal 1.jpg
- Raw data_Masson's  /DPScs/.DS_Store
- __MACOSX/Raw data_Masson's  /DPScs/._.DS_Store
- Raw data_Masson's  /DPScs/D-gal+DPSCs 4.jpg
- __MACOSX/Raw data_Masson's  /DPScs/._D-gal+DPSCs 4.jpg
- Raw data_Masson's  /DPScs/D-gal+DPSCs 5.jpg
- __MACOSX/Raw data_Masson's  /DPScs/._D-gal+DPSCs 5.jpg
- Raw data_Masson's  /DPScs/D-gal+DPSCs 2.jpg
- __MACOSX/Raw data_Masson's  /DPScs/._D-gal+DPSCs 2.jpg
- Raw data_Masson's  /DPScs/D-gal+DPSCs 1.jpg
- __MACOSX/Raw data_Masson's  /DPScs/._D-gal+DPSCs 1.jpg
- Raw data_Masson's  /Control/.DS_Store
- __MACOSX/Raw data_Masson's  /Control/._.DS_Store
- Raw data_Masson's  /Control/Control 2.jpg
- __MACOSX/Raw data_Masson's  /Control/._Control 2.jpg
- Raw data_Masson's  /Control/Control 3.jpg
- __MACOSX/Raw data_Masson's  /Control/._Control 3.jpg
- Raw data_Masson's  /Control/Control 1.jpg
- __MACOSX/Raw data_Masson's  /Control/._Control 1.jpg
- Raw data_Masson's  /Control/Control 4.jpg
- __MACOSX/Raw data_Masson's  /Control/._Control 4.jpg
